# Supplementary material for: A Holistic Approach to Evaluating Linear and Non-Linear Mixed Models to Predict Phosphorus Retention in Growing and Finishing Pigs
Source: Animals (Basel). 2022 Jun 22;12(13):1611. doi: 10.3390/ani12131611 (PMC9264823; doi:10.3390/ani12131611)
Supplement: Supplementary file 1 [file animals-12-01611-s001.zip]

Archive with 2 entries (2 files):
- Supplementary Material S1.csv
- Supplementary Material S2.csv
