# Supplementary material for: A Holistic Approach to Evaluating Linear and Non-Linear Mixed Models to Predict Phosphorus Retention in Growing and Finishing Pigs
Source: Animals (Basel). 2022 Jun 22;12(13):1611. doi: 10.3390/ani12131611 (PMC9264823; doi:10.3390/ani12131611)
Supplement: Supplementary file 1 [file animals-12-01611-s001.zip › Supplementary Material S1.csv]

Study	Year	avP	RetP
1	2002	0.13	0.12
1	2002	0.11	0.08
1	2002	0.11	0.09
2	2002	0.1	0.11																0.303
2	2002	0.11	0.1
3	2001	0.232	0.17
3	2001	0.229	0.16
4	1997	0.155	0.13
7	2007	0.16	0.15
8	2002	0.184	0.124																0.509
8	2002	0.214	0.142																0.2545
8	2002	0.11	0.075
8	2002	0.122	0.129
8	2002	0.134	0.121
8	2002	0.055	0.026
9	1987	0.166	0.143
9	1987	0.176	0.153
9	1987	0.169	0.135
9	1987	0.173	0.164
9	1987	0.151	0.147
9	1987	0.135	0.116
9	1987	0.167	0.13
9	1987	0.157	0.125
9	1987	0.134	0.104
9	1987	0.178	0.147
9	1987	0.153	0.122
9	1987	0.152	0.116
9	1987	0.135	0.127
9	1987	0.144	0.119
16	1996	0.084	0.079
16	1996	0.122	0.107
17	1999	0.133	0.108
17	1999	0.439	0.203
18	2002	0.101	0.178
18	2002	0.199	0.234
18	2002	0.28	0.247
18	2002	0.347	0.222
18	2002	0.467	0.225
21	2006	0.102	0.088
21	2006	0.173	0.153
21	2006	0.25	0.202
21	2006	0.063	0.046
21	2006	0.137	0.117
21	2006	0.201	0.153
22	2007	0.204	0.225
22	2007	0.183	0.174
24	2003	0.199	0.199
24	2003	0.157	0.157
26	2003	0.18	0.137
26	2003	0.179	0.147
12	1987	0.245	0.167
12	1987	0.224	0.133
12	1987	0.208	0.15
12	1987	0.196	0.108
19	1995	0.066	0.061
19	1995	0.188	0.166
19	1995	0.332	0.201
20	2013	0.223	0.182
20	2013	0.193	0.191
20	2013	0.268	0.209
25	2018	0.128	0.128
25	2018	0.131	0.13
25	2018	0.108	0.106
25	2018	0.277	0.267
25	2018	0.277	0.256
25	2018	0.224	0.204
25	2018	0.397	0.273
25	2018	0.468	0.329
25	2018	0.365	0.25
6	2002	0.224	0.197
6	2002	0.15	0.161
6	2002	0.15	0.161
6	2002	0.146	0.154
10	1987	0.195	0.166
10	1987	0.182	0.146
10	1987	0.168	0.132
10	1987	0.181	0.137
10	1987	0.203	0.159
10	1987	0.189	0.142
10	1987	0.207	0.148
10	1987	0.175	0.125
13	1987	0.267	0.213
13	1987	0.241	0.185
13	1987	0.256	0.202
13	1987	0.229	0.164
14	1987	0.153	0.142
14	1987	0.17	0.155
14	1987	0.129	0.11
14	1987	0.124	0.119
14	1987	0.163	0.153
14	1987	0.162	0.153
14	1987	0.176	0.15
14	1987	0.21	0.184
14	1987	0.146	0.117
14	1987	0.161	0.161
14	1987	0.169	0.158
14	1987	0.173	0.158
23	2010	0.138	0.16
23	2010	0.229	0.186
