# Supplementary material for: A Holistic Approach to Evaluating Linear and Non-Linear Mixed Models to Predict Phosphorus Retention in Growing and Finishing Pigs
Source: Animals (Basel). 2022 Jun 22;12(13):1611. doi: 10.3390/ani12131611 (PMC9264823; doi:10.3390/ani12131611)
Supplement: Supplementary file 1 [file animals-12-01611-s001.zip › Supplementary Material S2.csv]

Study	Year	TP	RetP
1	2002	0.24	0.12
1	2002	0.19	0.08
1	2002	0.19	0.09
2	2002	0.18	0.11
2	2002	0.2	0.1
3	2001	0.504	0.17
3	2001	0.44	0.16
4	1997	0.274	0.13
6	2002	0.55	0.197
6	2002	0.469	0.161
6	2002	0.469	0.161
6	2002	0.454	0.154
7	2007	0.257	0.15
8	2002	0.39	0.124
8	2002	0.427	0.142
8	2002	0.251	0.075
8	2002	0.29	0.129
8	2002	0.308	0.121
8	2002	0.151	0.026
9	1987	0.448	0.143
9	1987	0.384	0.153
9	1987	0.375	0.135
9	1987	0.455	0.164
9	1987	0.388	0.147
9	1987	0.375	0.116
9	1987	0.37	0.13
9	1987	0.348	0.125
9	1987	0.334	0.104
9	1987	0.386	0.147
9	1987	0.437	0.122
9	1987	0.361	0.116
9	1987	0.364	0.127
9	1987	0.36	0.119
10	1987	0.475	0.166
10	1987	0.455	0.146
10	1987	0.508	0.132
10	1987	0.49	0.137
10	1987	0.496	0.159
10	1987	0.473	0.142
10	1987	0.53	0.148
10	1987	0.499	0.125
12	1987	0.522	0.167
12	1987	0.476	0.133
12	1987	0.442	0.15
12	1987	0.417	0.108
13	1987	0.592	0.213
13	1987	0.561	0.185
13	1987	0.595	0.202
13	1987	0.545	0.164
14	1987	0.509	0.142
14	1987	0.499	0.155
14	1987	0.478	0.11
14	1987	0.475	0.119
14	1987	0.479	0.153
14	1987	0.463	0.153
14	1987	0.518	0.15
14	1987	0.512	0.184
14	1987	0.486	0.117
14	1987	0.538	0.161
14	1987	0.527	0.158
14	1987	0.509	0.158
16	1996	0.247	0.079
16	1996	0.258	0.107
17	1999	0.354	0.108
17	1999	0.649	0.203
18	2002	0.444	0.178
18	2002	0.526	0.234
18	2002	0.593	0.247
18	2002	0.635	0.222
18	2002	0.785	0.225
19	1995	0.162	0.061
19	1995	0.354	0.166
19	1995	0.568	0.201
20	2013	0.427	0.182
20	2013	0.396	0.191
20	2013	0.48	0.209
22	2007	0.511	0.225
22	2007	0.457	0.174
23	2010	0.367	0.16
23	2010	0.42	0.186
24	2003	0.367	0.199
24	2003	0.33	0.157
25	2018	0.338	0.128
25	2018	0.35	0.13
25	2018	0.298	0.106
25	2018	0.529	0.267
25	2018	0.548	0.256
25	2018	0.457	0.204
25	2018	0.776	0.273
25	2018	0.806	0.329
25	2018	0.666	0.25
26	2003	0.418	0.137
26	2003	0.414	0.147
